# Supplementary material for: Linoleic acid drives pulmonary lymphoepithelioma-like carcinoma progression via PPAR-α/TF axis
Source: Front Oncol. 2025 Aug 15;15:1640201. doi: 10.3389/fonc.2025.1640201 (PMC12394140; doi:10.3389/fonc.2025.1640201)
Supplement: Supplementary file 4 [file DataSheet1.zip]

Archive with 12 entries (12 files):
- Supplementary Table 1.DOCX
- Supplementary Table 10.XLSX
- Supplementary Table 11.XLSX
- Supplementary Table 12.XLSX
- Supplementary Table 2.DOCX
- Supplementary Table 3.XLSX
- Supplementary Table 4.XLSX
- Supplementary Table 5.XLSX
- Supplementary Table 6.XLSX
- Supplementary Table 7.XLSX
- Supplementary Table 8.XLS
- Supplementary Table 9.XLSX
