# Supplementary material for: Linoleic acid drives pulmonary lymphoepithelioma-like carcinoma progression via PPAR-α/TF axis
Source: Front Oncol. 2025 Aug 15;15:1640201. doi: 10.3389/fonc.2025.1640201 (PMC12394140; doi:10.3389/fonc.2025.1640201)
Supplement: Supplementary file 4 [file DataSheet1.zip › Supplementary Table 8.XLS]

## Sheet: Sheet1
	TF pg/ml			PFS(months)	Endpoint event(1=yes,0=no)
	pLELC	CON		pLELC
1	201.5	45.9		19.9	1
2	44.4	65.1		14.9	1
3	155.2	71.6		16.9	1
4	113.7	75.6		16.3	0
5	190.8	79.8		18.3	1
6	176.6	81.2		17	1
7	95.8	82		16	0
8	197.4	87.3		18.8	1
9	220.1	89.7		20.4	1
10	146.5	92.2		16.8	1
11	90.2	93		15.4	1
12	388.7	95.8		20.7	1
13	164.4	97.5		17	1
14	145.2	98.7		16.6	1
15	188.2	99.4		18	1
16	35.1	102.5		14.9	0
17	77.3	105.1		15	1
18	83	106.5		15	1
19	186.6	108.7		17.2	1
20	198.4	109.2		19	0
21	200.1	117.2		19.5	1
22	220.1	122.3		20.5	0
23	225.3	128		20.5	0
24	390.1	135.8		22	1
25		139.4
26		145.1
27		168
28		33.4
29		58.2
30		66.3
	t	df	Sig. (2-tailed)
	3.961	24.885	0.001
